# Supplementary material for: Comprehensive Characterization of Human Genome Variation by High Coverage Whole-Genome Sequencing of Forty Four Caucasians
Source: PLoS One. 2013 Apr 5;8(4):e59494. doi: 10.1371/journal.pone.0059494 (PMC3618277; doi:10.1371/journal.pone.0059494)
Supplement: Table S1 — Characteristics of study subjects and genome sequencing data. (XLS) [file pone.0059494.s005.xls]

## Sheet: sequence_pheno_combined
Sample ID	age	sex	height(cm)	weight(kg)	Gross mapping yield (Gb)	Coverage depth (fold)	Fully called genome fraction	Partially called genome fraction	No-called genome fraction	SNP total count	INS total count	DEL total count	SUB total count	SNP Transitions/transversions	SNP het/hom ratio	INS het/hom ratio	DEL het/hom ratio	SUB het/hom ratio	SNP novel rate( to dbSNP v131)	SNP novel rate (to 1000 Genome Project)	INS novel rate (to dbSNP v131)	DEL novel rate (to dbSNP v 31)	SUB novel rate (to dbSNP v131)	Synonymous SNP loci	Missense SNP loci	Nonsense SNP loci	Nonstop SNP loci	Frame-shifting INS loci	Frame-shifting DEL loci	Frame-shifting SUB loci	Frame-preserving INS loci	Frame-preserving DEL loci	Frame-preserving SUB loci	Frame-shifting/preserving ratio	Nonsyn/syn SNP ratio	Insertion/deletions ratio	Ins+del/SNP ratio	Coding insertion/deletions ratio	Coding SNP/all SNP ratio	Coding (ins+del)/all (ins+del) ratio
GS000000603	37.1068	Female	174.3	81.1	185.22	64.7849	0.960719	0.00576903	0.0335115	3322517	205269	212318	70675	2.13251	1.57792	1.39277	1.72095	1.79046	0.0434695	0.0439138	0.206636	0.233188	0.304407	9571	9339	100	18	109	99	17	95	96	244	0.517241	0.97576	0.9668	0.125684	1.01026	0.00623654	0.000938727
GS000000604	25.7918	Female	169.8	62	202.76	70.9199	0.966697	0.00356932	0.0297337	3371857	227272	234320	75178	2.12469	1.57612	1.4873	1.71983	1.78629	0.0445748	0.0452268	0.219446	0.240176	0.31613	9807	9461	93	15	111	103	20	105	105	288	0.46988	0.964719	0.969921	0.136895	1.01442	0.00624967	0.000907728
GS000000605	25.9616	Male	184.9	102	201.07	70.3288	0.967192	0.00347795	0.0293299	3344710	224933	232919	74955	2.12555	1.55993	1.48167	1.7052	1.76792	0.0438911	0.0446399	0.215491	0.237125	0.314055	9458	9167	92	17	105	108	16	96	92	246	0.52765	0.969232	0.965713	0.136888	0.979899	0.00609649	0.00086054
GS000000606	33.5808	Female	161.5	120.5	187.07	65.432	0.961214	0.0056661	0.0331204	3318913	202823	209425	70354	2.13335	1.56752	1.36891	1.68612	1.75237	0.0435881	0.0438572	0.201466	0.230908	0.30122	9602	9076	86	15	101	99	10	87	101	257	0.47191	0.94522	0.968476	0.124212	0.924623	0.0061716	0.000929052
GS000000607	35.8658	Female	159	63	173.18	60.5736	0.953871	0.00829544	0.037834	3273688	192246	197520	67644	2.1376	1.56905	1.37695	1.72122	1.78807	0.0431373	0.0434698	0.200171	0.23066	0.29874	9551	9019	100	17	113	107	14	95	86	270	0.518847	0.944299	0.973299	0.11906	1.06218	0.00623242	0.00102113
GS000000608	25.8055	Female	172.3	117.6	192.03	67.1668	0.962256	0.00526774	0.0324762	3349204	210586	216480	72465	2.13064	1.5251	1.38027	1.65379	1.70634	0.0443941	0.0447687	0.212616	0.235052	0.308963	9904	9441	94	15	121	106	25	96	94	258	0.5625	0.953251	0.972773	0.127513	1.06	0.0063218	0.000964722
GS000000609	38.6329	Female	169	73.6	189.56	66.3029	0.961744	0.00522408	0.0330323	3341415	212030	215858	72444	2.12745	1.53176	1.4175	1.68925	1.73888	0.0448298	0.045415	0.214635	0.233834	0.310129	9709	9498	93	16	121	107	16	94	103	249	0.547085	0.978268	0.982266	0.128056	0.995238	0.00629703	0.000979228
GS000000610	33.9671	Female	162.3	54.7	206.56	72.249	0.963279	0.00448747	0.0322335	3393125	237794	236147	81743	2.11604	1.59247	1.67377	1.76468	2.04324	0.0521655	0.0537553	0.271163	0.258314	0.371347	9807	9737	106	18	259	165	48	93	104	322	0.909441	0.992862	1.00697	0.139677	1.29368	0.00628654	0.00130185
GS000000611	25.4548	Male	188.8	80.6	202.66	70.8849	0.967517	0.00333684	0.0291459	3358256	225769	232918	76124	2.12575	1.57501	1.50824	1.76617	1.77236	0.0441101	0.0453446	0.218945	0.238513	0.318901	9991	9703	85	15	112	103	20	103	106	307	0.455426	0.971174	0.969307	0.136585	1.01435	0.006406	0.000917837
GS000000612	37.8932	Female	169.3	132.3	195.86	68.5065	0.964	0.00457424	0.0314262	3366348	214336	221842	74000	2.13089	1.57484	1.42682	1.70924	1.7928	0.0445741	0.0455284	0.211966	0.236817	0.311743	9839	9478	98	18	112	109	15	102	104	251	0.516411	0.963309	0.966165	0.12957	0.976526	0.00628545	0.000965202
GS000000614	34.3288	Female	169.9	71.1	183.6	64.2183	0.956977	0.0075853	0.0354375	3286821	187640	195463	66897	2.13973	1.56675	1.30137	1.68021	1.7648	0.0420269	0.0424744	0.189794	0.228862	0.289998	9607	9266	91	11	109	92	12	88	91	244	0.503546	0.964505	0.959977	0.116557	1.04918	0.00629088	0.000978849
GS000000615	39.7616	Female	158	46	174.56	61.0563	0.950648	0.0101759	0.0391759	3211654	176992	182987	63261	2.13922	1.52355	1.26413	1.65811	1.70127	0.0410984	0.0414286	0.181873	0.222961	0.279556	9276	8763	89	15	99	91	12	88	86	252	0.474178	0.944696	0.967238	0.112085	1.03409	0.00616069	0.000994502
GS000000622	28.0986	Female	170.3	64.1	188.47	65.9217	0.960423	0.00575599	0.0338215	3324965	205090	211756	71204	2.13356	1.54222	1.37174	1.6801	1.69937	0.0439069	0.044387	0.205734	0.233174	0.304885	9615	9226	89	17	112	91	22	93	100	241	0.518433	0.959542	0.96852	0.125369	1.04712	0.00620428	0.000937996
GS000000623	28.4904	Female	158	53.3	187.48	65.5754	0.961067	0.00570152	0.0332312	3315260	199542	206623	69762	2.13397	1.5548	1.33461	1.67321	1.74142	0.0429285	0.043375	0.199607	0.231107	0.299705	9647	9326	92	16	113	104	17	95	97	266	0.510917	0.966725	0.96573	0.122514	1.0199	0.00626376	0.000999594
GS000000624	26.3068	Male	188.1	97.2	188.72	66.0091	0.96496	0.00431468	0.0307249	3319233	207142	214778	71532	2.13011	1.60137	1.41964	1.75032	1.81914	0.0435339	0.0443824	0.204942	0.232393	0.307513	9737	9350	82	13	114	105	15	92	106	264	0.506494	0.960255	0.964447	0.127114	0.957346	0.00629483	0.000978859
GS000000625	30.6274	Female	162.9	97.9	199.53	69.7901	0.965149	0.00418954	0.030662	3352414	216746	224691	73324	2.12774	1.53303	1.41053	1.67008	1.72732	0.0448516	0.0455864	0.214302	0.238835	0.313294	9857	9464	88	13	119	124	16	97	105	284	0.532922	0.96013	0.96464	0.131677	0.917031	0.00630561	0.000994479
GS000000626	34.5863	Male	180.6	92.2	190.77	66.7261	0.962684	0.00537389	0.0319422	3305072	206761	214504	71477	2.13276	1.52326	1.38916	1.65045	1.71504	0.0435975	0.0440742	0.20575	0.233804	0.310324	9929	9533	103	19	96	120	17	104	94	272	0.495745	0.960117	0.963903	0.12746	0.906542	0.00644494	0.000968512
GS000000627	38.7452	Male	187	124.5	176.03	61.5705	0.961001	0.00597325	0.0330255	3318749	199645	206228	70432	2.12922	1.60645	1.3965	1.73	1.81802	0.0429424	0.0431409	0.196258	0.230046	0.300048	9744	9480	92	20	105	95	15	102	105	291	0.431727	0.972906	0.968079	0.122297	1.015	0.00633582	0.000992921
GS000000629	33.4712	Female	155.3	65.5	196.34	68.6744	0.962398	0.00536265	0.0322392	3364429	215128	222404	74188	2.12867	1.56138	1.43898	1.72266	1.75624	0.0448855	0.0455503	0.214398	0.238656	0.311883	9968	9509	92	17	120	111	17	103	89	271	0.535637	0.953953	0.967285	0.130046	1.09	0.00634075	0.000955359
GS000000630	34.7589	Female	161.7	53.6	210.74	73.7111	0.966918	0.0035134	0.0295682	3389577	234545	242661	76967	2.11863	1.57178	1.52959	1.72809	1.77236	0.0454741	0.0460888	0.224285	0.241547	0.320423	9723	9359	102	17	109	106	22	81	93	260	0.546083	0.962563	0.966554	0.140786	0.929648	0.00616036	0.000804684
GS000000631	35.9726	Female	168.5	54.5	191.62	67.0234	0.964682	0.00417852	0.0311391	3363476	215615	223762	74001	2.12323	1.55782	1.41933	1.7079	1.79004	0.0445069	0.0457053	0.21204	0.235804	0.311374	9733	9279	86	20	112	95	15	97	106	273	0.466387	0.953355	0.963591	0.130632	1.02488	0.0061933	0.000926312
GS000000632	31.9589	Male	178	126	204.79	71.6299	0.968805	0.00301212	0.0281831	3373205	229654	236329	77692	2.12152	1.5592	1.53153	1.73521	1.79043	0.0456844	0.0464668	0.225713	0.240664	0.327524	9875	9512	74	15	125	114	21	94	117	294	0.514851	0.963241	0.971755	0.138143	0.926407	0.00629253	0.00095497
GS000000633	32.8603	Female	172.7	95.5	195.22	68.2826	0.965939	0.00390687	0.0301545	3406440	223410	231378	76463	2.12457	1.5828	1.47276	1.75655	1.80592	0.0446962	0.0458677	0.217202	0.237611	0.316558	9942	9596	92	14	126	108	15	102	115	272	0.509202	0.965198	0.965563	0.133508	1	0.00627899	0.000980677
GS000000634	32.5151	Male	170	65	195.53	68.391	0.965631	0.00412852	0.0302405	3333194	216669	223573	73673	2.12412	1.56002	1.45841	1.7381	1.81355	0.0445474	0.045417	0.214867	0.234501	0.313833	9838	9413	99	12	111	113	16	108	98	270	0.504202	0.9568	0.96912	0.132078	1.00948	0.00631646	0.000963107
GS000000635	34.9836	Female	160	109.6	197.52	69.0871	0.965019	0.00416278	0.0308186	3369519	220229	227467	75133	2.124	1.56328	1.45926	1.71516	1.71405	0.0451794	0.045975	0.215122	0.238386	0.315694	9928	9671	99	18	107	101	12	100	107	290	0.442656	0.974114	0.96818	0.132866	0.961538	0.0063656	0.000911333
GS000000636	29.8658	Male	169.3	68.6	194.54	68.0448	0.965394	0.00414406	0.0304619	3346819	214815	221316	74264	2.12828	1.58248	1.45235	1.75125	1.78603	0.0438413	0.0446714	0.209413	0.234493	0.313342	9872	9393	93	14	111	106	15	98	89	286	0.490486	0.951479	0.970626	0.130312	1.04103	0.00629732	0.00091257
GS000000637	37.8027	Male	176.9	113.5	191.79	67.0829	0.965548	0.00406728	0.030385	3331521	214023	221554	73157	2.12757	1.54362	1.42527	1.69155	1.74267	0.0436503	0.0444311	0.207744	0.234092	0.312055	9680	9317	99	13	110	105	23	96	90	246	0.550926	0.9625	0.966008	0.130744	1.0359	0.00624129	0.000911435
GS000000638	26.674	Male	167.5	62.7	204.62	71.5705	0.967035	0.00334801	0.029617	3364843	227034	235023	75873	2.12149	1.59262	1.53385	1.74239	1.80567	0.0446847	0.0453257	0.219549	0.239053	0.318506	9570	9124	97	11	121	105	19	97	93	255	0.550562	0.953396	0.966008	0.137319	1.07071	0.00608944	0.000887336
GS000000639	29.0712	Male	165.7	48	193.66	67.737	0.965833	0.00410957	0.0300576	3338404	215949	223015	73327	2.12397	1.57143	1.45004	1.71939	1.80938	0.0434672	0.0444546	0.21218	0.234935	0.30964	9622	9108	82	13	125	109	16	97	97	257	0.554324	0.946581	0.968316	0.131489	1.04854	0.00615084	0.000961354
GS000000640	30.5425	Male	183	70.7	194.31	67.9643	0.965168	0.00431795	0.0305141	3338963	213004	219081	73500	2.12445	1.57508	1.45426	1.72296	1.77954	0.0446791	0.0449532	0.212433	0.234365	0.314163	9729	9497	91	13	118	93	21	100	107	294	0.463074	0.976154	0.972261	0.129407	1.06	0.00629297	0.000953516
GS000000643	26.811	Male	178.3	98.5	229.6	80.3078	0.967312	0.00346119	0.0292271	3356766	218672	227524	73438	2.12893	1.59956	1.46152	1.74117	1.79579	0.0451902	0.0438608	0.209899	0.236577	0.310207	9759	9383	97	12	110	102	13	99	100	239	0.513699	0.961471	0.961094	0.132924	1.00495	0.0062453	0.000907673
GS000000687	29.926	Male	175.8	62.5	195.59	68.412	0.938006	0.013937	0.0480566	3159218	183788	189035	66661	2.15487	1.57305	1.37401	1.68484	1.85183	0.0431597	0.0428723	0.200084	0.232957	0.314667	9436	9267	85	19	113	116	28	106	107	295	0.505906	0.98209	0.972243	0.118011	0.955157	0.00648357	0.00116946
GS000000688	31.5863	Male	184.5	117.4	157.77	55.1836	0.95415	0.0089417	0.0369085	3202208	188611	194211	65582	2.13324	1.50655	1.32536	1.66049	1.70121	0.0417634	0.0420804	0.194055	0.228154	0.289439	9177	8757	82	14	114	96	19	74	93	229	0.578283	0.954233	0.971165	0.119549	0.962963	0.00614826	0.000969119
GS000000716	32.5014	Female	168.3	66.2	169.49	59.283	0.961578	0.0055076	0.0329149	3334325	216681	223508	73042	2.12578	1.57447	1.46593	1.72017	1.78731	0.0443274	0.0449464	0.215949	0.237531	0.311985	9652	9281	98	18	115	83	12	96	100	268	0.452586	0.961562	0.969455	0.132017	1.12568	0.00622285	0.000883711
GS000000717	38.9151	Female	174.7	68.04	155.78	54.4876	0.953255	0.00878933	0.037956	3273627	212239	217019	70502	2.12311	1.56543	1.45655	1.70251	1.81829	0.0441868	0.0449344	0.216261	0.236583	0.311949	8744	8598	90	18	105	93	9	86	80	244	0.504878	0.983303	0.977974	0.131126	1.08092	0.00581801	0.000838656
GS000000718	37.0438	Male	190	126.7	165.12	57.7545	0.960269	0.00643405	0.0332965	3283114	212182	218678	72049	2.12268	1.52889	1.42785	1.66392	1.75627	0.0435894	0.0447368	0.211281	0.234692	0.312065	9340	8982	81	23	117	106	16	80	86	248	0.577295	0.96167	0.970294	0.131235	1.00521	0.00611767	0.000893562
GS000000722	26.1288	Male	157.7	61.6	167.59	58.6184	0.963685	0.00497208	0.031343	3323648	212721	221621	72455	2.12108	1.56653	1.44565	1.69685	1.76527	0.044014	0.0441674	0.2058	0.236002	0.308881	9450	9028	95	16	101	88	14	93	97	259	0.452116	0.955344	0.959841	0.130682	1.02162	0.00609932	0.000861073
GS000000723	39.5918	Male	177.3	65.5	175.85	61.5075	0.963899	0.00478003	0.0313212	3304737	209005	216967	72005	2.12691	1.55679	1.42264	1.70285	1.7528	0.0434083	0.0444261	0.205191	0.231796	0.309534	9498	9069	96	14	125	106	21	101	101	269	0.535032	0.954833	0.963303	0.128897	1.06763	0.00616055	0.00100476
GS000000725	35.3562	Male	185.3	85.8	147.72	51.6684	0.955485	0.00819994	0.0363151	3230116	198326	203634	68134	2.12905	1.52345	1.38225	1.64777	1.79717	0.0425579	0.0432541	0.200705	0.230094	0.298353	9147	8797	74	20	110	99	17	85	83	255	0.534279	0.961736	0.973934	0.124441	1.03846	0.00609978	0.000922977
GS000000726	35.811	Male	171.6	59.3	190.41	66.6002	0.939036	0.0137493	0.0472149	3132801	173231	181183	63724	2.15458	1.52931	1.33573	1.70671	1.72918	0.0418178	0.0412696	0.19422	0.232996	0.290691	9517	8920	84	13	95	106	15	90	92	256	0.493151	0.93727	0.956111	0.11313	0.909091	0.00644982	0.00106655
GS000000755	39.1315	Male	172	53	180.4	63.099	0.954153	0.00886998	0.0369766	3210038	179213	185811	64479	2.14394	1.51526	1.27068	1.66059	1.68003	0.0406976	0.0406767	0.183363	0.223399	0.283333	9369	8949	80	16	96	88	15	86	89	230	0.491358	0.955171	0.964491	0.113713	1	0.0062532	0.000969799
GS000000756	34.2521	Male	176.8	76.7	172.04	60.1749	0.949038	0.0104919	0.0404705	3159719	172966	179107	61574	2.14408	1.55082	1.27572	1.713	1.70311	0.0418711	0.0402813	0.180191	0.225608	0.276562	8916	8574	74	14	84	96	10	85	96	207	0.489691	0.961642	0.965713	0.111425	0.859375	0.00608757	0.00101399
GS000000788	25.8356	Female	170.1	73.1	193.44	67.66	0.947071	0.0112702	0.0416585	3240384	183612	191374	66100	2.14956	1.56362	1.30031	1.64962	1.74076	0.0426027	0.0426945	0.188795	0.22989	0.295431	9389	8857	87	17	105	93	11	100	99	227	0.49061	0.943338	0.959441	0.115723	1.03646	0.00618353	0.00104271
GS000001051	34.6055	Female	155.5	60.5	179.09	62.6408	0.942148	0.0129261	0.0449258	3132521	160989	168933	60071	2.15058	1.49625	1.20491	1.61647	1.6844	0.0405309	0.0403283	0.174726	0.223207	0.274841	8927	8436	97	17	98	84	13	83	81	219	0.509138	0.944998	0.952975	0.105322	1.06667	0.00610084	0.00103358
